# Supplementary material for: Immunostimulating Effect of Inactivated Parapoxvirus Ovis on the Serological Response to Equine Influenza Booster Vaccination
Source: Vaccines (Basel). 2022 Dec 14;10(12):2139. doi: 10.3390/vaccines10122139 (PMC9782193; doi:10.3390/vaccines10122139)
Supplement: Supplementary file 1 [file vaccines-10-02139-s001.zip]

Archive with 1 entries (1 files):
- vaccines-2072846-supplementary.pdf
